# Supplementary material for: Prevalence of post-vaccine side effects among COVID-19 immunized community of Southern Pakistan
Source: PLoS One. 2023 May 23;18(5):e0285736. doi: 10.1371/journal.pone.0285736 (PMC10204992; doi:10.1371/journal.pone.0285736)
Supplement: S1 Data — (XLSX) [file pone.0285736.s001.xlsx]

## Sheet: Vaccine
Gender	Age	Agegroup	ComorbidityCoded	WhichComorbidity	COVID19historyYesno	TypeofVaccinereceived	CoronaVac	BBIBPCorV	BNT162b2	AZD1222	mRNA1273	bodyache	fever	flu	headache	diarrhea	chills	Weakness	itching	lethargy	Painatsiteofinjection	Bodyache2	Fever2	Flu2	Headache2	Weakness2	Diarrhea2	abdpain2	Chills2	PainattheInj2	Nausea2	Lethargy2	TypeofVaccinereceived_A	VAR00001	VAR00002
2	42	1	1	5	1	2	2	1	2	2	2	2	1	2	1	1	2	2	2	1	2	2	2	2	2	2	2	2	2	2	2	1	2	1	1
1	35	1	2	0	1	1	1	2	2	2	2	1	2	2	1	2	2	1	2	2	2	1	2	2	2	2	1	1	2	1	2	1	1	1	1
1	33	1	2	0	1	3	2	2	1	2	2	1	2	2	2	2	1	2	2	2	1	2	2	2	1	2	2	2	1	1	2	2	3	1	1
1	31	1	2	0	1	1	1	2	2	2	2	1	1	2	2	2	2	2	2	1	2	2	2	2	2	2	1	2	2	2	2	2	1	1	1
2	58	2	2	0	2	2	2	1	2	2	2	1	2	2	1	2	2	2	2	1	2	2	2	2	1	2	2	2	2	1	2	1	2	1	1
1	39	1	2	0	1	1	1	2	2	2	2	2	1	2	1	2	2	1	2	2	1	1	1	2	2	2	2	2	2	1	2	1	1	1	1
1	31	1	2	0	2	1	1	2	2	2	2	2	2	2	2	2	2	1	2	1	1	1	2	2	2	2	1	2	2	2	2	1	1	1	1
1	34	1	1	1	1	2	2	1	2	2	2	2	2	2	1	2	2	2	2	2	1	1	2	2	2	2	2	2	2	2	2	1	2	1	1
2	28	1	2	0	1	2	2	1	2	2	2	2	2	2	1	1	2	2	2	2	1	1	2	2	2	2	2	2	2	1	2	2	2	1	1
2	23	1	2	0	1	1	1	2	2	2	2	1	2	2	2	2	2	2	2	2	2	2	2	2	2	1	2	2	2	2	2	1	1	1	1
1	36	1	1	2	2	1	1	2	2	2	2	2	1	2	1	2	2	2	2	2	1	1	2	2	2	2	1	2	2	2	2	1	1	1	1
2	25	1	2	0	1	2	2	1	2	2	2	2	2	2	2	2	2	2	2	1	1	2	2	2	1	2	2	2	2	1	2	2	2	1	1
2	22	1	2	0	1	1	1	2	2	2	2	1	1	2	1	2	2	1	2	1	1	2	1	2	2	2	2	2	2	1	2	1	1	1	1
2	21	1	2	0	1	1	1	2	2	2	2	2	1	2	2	2	2	1	2	2	2	1	2	2	2	2	2	2	2	1	2	1	1	1	1
1	27	1	2	0	1	2	2	1	2	2	2	2	2	2	1	2	2	2	2	1	2	1	2	2	1	2	2	2	2	1	2	2	2	1	1
1	21	1	1	2	1	1	1	2	2	2	2	1	2	2	2	2	2	2	2	2	1	1	2	2	2	2	2	2	2	1	2	2	1	1	1
1	30	1	2	0	1	1	1	2	2	2	2	1	2	2	1	2	2	2	2	2	1	1	2	2	2	2	2	2	2	1	2	1	1	1	1
1	23	1	2	0	1	1	1	2	2	2	2	2	1	2	2	2	2	1	2	2	1	1	2	2	2	2	2	2	2	1	2	1	1	1	1
1	40	1	1	5	1	2	2	1	2	2	2	2	1	2	1	1	2	2	2	1	1	2	2	2	1	2	2	2	2	1	2	1	2	1	1
1	39	1	2	0	1	1	1	2	2	2	2	1	2	2	2	2	2	1	2	2	1	2	2	2	2	2	2	2	2	1	2	2	1	1	1
1	63	2	2	0	2	1	1	2	2	2	2	1	1	2	2	2	2	1	2	2	1	2	2	2	2	2	2	2	2	1	2	2	1	1	1
1	39	1	2	0	1	2	2	1	2	2	2	2	2	2	1	2	2	2	2	1	1	2	2	2	1	2	2	2	2	1	2	2	2	1	1
1	42	1	2	0	1	2	2	1	2	2	2	2	2	2	1	2	2	2	2	2	1	2	2	2	1	2	2	2	2	1	2	2	2	1	1
1	35	1	1	1	1	2	2	1	2	2	2	2	1	2	2	2	2	1	2	2	1	1	2	2	1	2	2	2	2	1	2	2	2	1	1
2	22	1	2	0	1	2	2	1	2	2	2	2	1	2	1	1	2	2	2	1	1	1	2	2	1	2	2	2	2	1	2	1	2	1	1
1	23	1	1	2	2	1	1	2	2	2	2	2	2	2	1	2	2	2	2	2	1	1	2	2	2	2	2	2	2	1	2	1	1	1	1
1	25	1	2	0	1	1	1	2	2	2	2	1	1	2	2	2	2	1	2	2	1	2	1	2	2	2	2	2	2	1	2	1	1	1	1
1	25	1	2	0	1	4	2	2	2	1	2	1	2	2	1	2	1	2	2	1	1	2	2	2	2	2	2	2	2	2	2	2	4	1	2
1	32	1	2	0	1	4	2	2	2	1	2	2	2	2	2	2	2	2	2	2	1	2	2	2	2	2	2	2	2	2	2	2	4	1	2
1	32	1	2	0	1	2	2	1	2	2	2	2	2	2	1	2	2	2	2	1	1	1	2	2	1	2	2	2	2	1	2	2	2	1	1
2	33	1	2	0	1	2	2	1	2	2	2	2	2	2	1	2	2	2	2	1	2	2	2	2	1	2	2	2	2	1	2	2	2	1	1
1	32	1	2	0	1	1	1	2	2	2	2	2	2	2	1	2	2	2	2	2	1	1	2	2	2	2	2	2	2	1	2	2	1	1	1
1	35	1	2	0	2	1	1	2	2	2	2	1	2	2	2	2	2	2	2	2	1	1	2	2	2	2	1	2	2	1	2	2	1	1	1
1	44	1	2	0	1	2	2	1	2	2	2	2	2	2	1	2	2	2	2	2	1	2	2	2	1	2	2	2	2	1	2	2	2	1	1
1	27	1	1	2	1	1	1	2	2	2	2	1	2	2	2	2	2	1	2	2	1	1	2	2	2	2	2	2	2	2	2	2	1	1	1
1	33	1	2	0	1	2	2	1	2	2	2	2	2	2	1	2	2	2	2	2	1	1	2	2	2	2	2	2	2	1	2	1	2	1	1
1	34	1	1	2	1	1	1	2	2	2	2	2	2	2	1	2	2	2	2	2	1	1	2	2	2	2	2	2	2	1	2	2	1	1	1
1	25	1	2	0	2	2	2	1	2	2	2	2	1	2	1	2	2	1	2	1	2	2	2	2	2	2	2	2	2	1	2	2	2	1	1
1	33	1	2	0	1	2	2	1	2	2	2	2	2	2	2	2	2	2	2	2	2	2	2	2	1	2	2	2	2	2	2	2	2	2	1
1	56	2	1	4	1	2	2	1	2	2	2	2	1	2	1	1	2	1	1	2	1	1	2	2	1	2	2	2	2	2	2	1	2	1	1
1	36	1	1	1	1	2	2	1	2	2	2	2	2	2	1	2	2	2	2	2	1	2	2	2	1	2	2	2	2	2	2	2	2	1	1
2	26	1	1	2	1	2	2	1	2	2	2	2	2	2	1	2	2	2	2	1	1	1	2	2	2	2	2	2	2	2	2	1	2	1	1
2	29	1	1	1	2	2	2	1	2	2	2	2	1	2	1	2	2	1	2	1	1	2	2	2	1	2	2	2	2	1	2	1	2	1	1
2	23	1	2	0	1	2	2	1	2	2	2	2	2	2	1	2	2	2	2	2	1	1	2	2	1	2	2	2	2	1	2	2	2	1	1
2	24	1	2	0	1	2	2	1	2	2	2	2	2	2	2	2	2	2	2	1	2	2	2	2	1	2	2	2	2	1	2	2	2	1	1
1	33	1	2	0	1	1	1	2	2	2	2	1	2	2	2	2	2	2	2	2	2	1	2	2	2	2	2	2	2	1	2	1	1	1	1
1	35	1	1	1	2	2	2	1	2	2	2	2	2	2	2	2	2	2	2	2	1	2	2	2	1	2	2	2	2	2	2	2	2	1	1
1	30	1	2	0	1	2	2	1	2	2	2	2	2	2	1	2	2	2	2	1	2	1	2	2	1	2	2	2	2	1	2	2	2	1	1
1	41	1	1	1	2	1	1	2	2	2	2	2	2	2	2	2	2	2	2	2	1	1	2	2	2	2	2	2	2	1	2	2	1	1	1
1	31	1	2	0	1	2	2	1	2	2	2	2	2	2	1	2	2	2	2	1	1	1	2	2	1	2	2	2	2	2	2	2	2	1	1
1	27	1	2	0	2	2	2	1	2	2	2	2	2	2	1	1	2	2	2	2	1	1	2	2	2	2	2	2	2	1	2	2	2	1	1
1	32	1	2	0	1	1	1	2	2	2	2	1	2	2	1	2	2	1	2	2	1	1	2	2	2	2	2	2	2	2	2	1	1	1	1
1	22	1	2	0	1	1	1	2	2	2	2	2	2	2	2	2	2	1	2	2	1	2	2	2	2	2	2	2	2	1	2	2	1	1	1
2	23	1	2	0	2	1	1	2	2	2	2	1	2	2	2	2	2	2	2	2	1	2	2	2	2	2	2	2	2	1	2	2	1	1	1
1	30	1	2	0	2	2	2	1	2	2	2	2	2	2	1	2	2	2	2	2	2	1	2	2	1	2	2	2	2	1	2	1	2	1	1
1	25	1	2	0	1	1	1	2	2	2	2	2	2	1	1	2	2	2	2	2	1	1	2	2	1	2	2	2	2	1	2	2	1	1	1
1	39	1	1	4	2	2	2	1	2	2	2	2	2	2	2	2	2	2	2	2	1	1	2	2	1	2	2	2	2	1	2	2	2	1	1
1	30	1	2	0	1	1	1	2	2	2	2	1	2	2	2	2	2	2	2	2	1	1	2	2	2	2	2	2	2	1	2	1	1	1	1
2	42	1	2	0	2	1	1	2	2	2	2	1	2	2	2	2	2	1	2	2	1	1	2	2	2	2	1	2	2	1	2	2	1	1	1
1	31	1	2	0	1	2	2	1	2	2	2	2	2	2	2	2	2	2	2	1	1	2	2	2	1	2	2	2	2	1	2	2	2	1	1
1	41	1	2	0	1	2	2	1	2	2	2	2	2	2	1	2	2	2	2	2	1	1	2	2	1	2	1	2	2	2	2	1	2	1	1
1	36	1	2	0	1	2	2	1	2	2	2	2	2	2	1	2	2	2	2	2	1	2	2	2	1	2	2	2	2	1	2	2	2	1	1
1	47	2	1	5	2	4	2	2	2	1	2	2	2	2	1	2	2	2	2	2	1	2	2	1	2	2	2	1	2	2	2	1	4	1	1
2	32	1	1	4	2	2	2	1	2	2	2	2	2	2	1	1	2	2	2	2	1	1	2	2	1	2	2	2	2	1	2	2	2	1	1
2	25	1	2	0	1	2	2	1	2	2	2	2	2	2	2	2	2	2	2	2	1	2	2	2	2	2	2	2	2	1	2	1	2	1	1
1	39	1	1	5	2	2	2	1	2	2	2	1	2	2	1	2	2	2	2	1	1	2	2	2	1	2	2	2	2	1	2	1	2	1	1
1	33	1	2	0	1	2	2	1	2	2	2	2	2	2	2	2	2	2	2	1	1	1	2	2	1	2	2	2	2	1	2	2	2	1	1
1	27	1	2	0	1	1	1	2	2	2	2	1	1	2	1	2	2	1	2	2	1	2	2	1	2	2	2	2	2	1	2	2	1	1	1
1	38	1	2	0	2	2	2	1	2	2	2	2	2	2	1	2	2	2	2	1	1	1	2	2	1	2	2	2	2	1	2	2	2	1	1
1	33	1	2	0	1	1	1	2	2	2	2	1	2	2	2	2	2	2	2	2	1	2	2	2	2	2	2	2	2	1	2	2	1	1	1
2	33	1	2	0	1	1	1	2	2	2	2	1	1	2	2	2	2	1	2	2	1	1	2	2	2	2	2	2	2	1	2	1	1	1	1
1	50	2	1	3	1	1	1	2	2	2	2	1	2	2	1	2	2	1	2	2	2	1	2	2	2	2	2	2	2	1	2	2	1	1	1
1	55	2	1	5	1	2	2	1	2	2	2	1	2	2	1	1	2	2	2	1	2	2	2	2	1	2	2	2	2	1	2	1	2	1	1
1	33	1	2	0	1	1	1	2	2	2	2	2	2	2	2	2	2	2	2	2	1	2	2	2	1	2	2	2	2	2	2	2	1	1	1
1	35	1	2	0	1	2	2	1	2	2	2	2	2	2	2	2	2	2	2	1	1	2	2	2	1	2	2	2	2	1	2	1	2	1	1
2	42	1	2	0	1	2	2	1	2	2	2	2	1	2	1	1	2	2	1	2	1	2	2	2	1	2	2	2	2	1	2	1	2	1	1
2	27	1	1	4	1	2	2	1	2	2	2	1	2	2	1	2	2	2	2	2	1	1	2	2	2	2	2	2	2	2	2	1	2	1	1
2	21	1	1	2	2	4	2	2	2	1	2	1	2	2	2	2	1	2	1	1	1	2	2	1	2	2	2	1	2	2	2	1	4	1	1
1	26	1	2	0	1	1	1	2	2	2	2	1	2	2	1	2	2	2	2	2	1	2	2	2	2	2	2	2	2	2	2	1	1	1	1
1	30	1	1	1	1	2	2	1	2	2	2	2	2	2	1	2	2	2	2	2	1	1	2	2	1	2	2	2	2	1	2	2	2	1	1
1	55	2	1	5	1	2	2	1	2	2	2	2	2	2	2	1	2	2	2	1	1	2	2	2	1	2	2	2	2	1	2	1	2	1	1
2	21	1	2	0	1	2	2	1	2	2	2	2	2	2	1	1	2	2	2	2	1	1	2	2	1	2	2	2	2	1	2	2	2	1	1
1	48	2	2	0	2	2	2	1	2	2	2	1	2	2	1	2	2	2	2	2	1	2	2	2	1	2	2	2	2	1	2	1	2	1	1
1	51	2	2	0	2	1	1	2	2	2	2	1	2	2	1	2	2	1	2	2	1	2	2	2	2	2	2	2	2	2	2	2	1	1	2
2	55	2	1	1	2	2	2	1	2	2	2	2	2	2	1	2	2	2	2	2	2	1	2	2	1	2	2	2	2	1	2	1	2	1	1
2	23	1	2	0	1	2	2	1	2	2	2	2	2	2	1	1	2	2	2	2	2	2	2	2	1	2	2	2	2	1	2	1	2	1	1
1	32	1	2	0	1	2	2	1	2	2	2	2	1	2	1	2	2	2	2	1	1	1	2	2	1	2	2	2	2	2	2	1	2	1	1
1	30	1	2	0	1	2	2	1	2	2	2	2	2	2	2	2	2	2	2	1	1	2	2	2	2	2	2	2	2	2	2	2	2	1	2
2	38	1	2	0	1	1	1	2	2	2	2	1	2	2	2	2	2	2	2	2	1	1	2	2	2	2	2	2	2	1	2	2	1	1	1
1	24	1	2	0	2	1	1	2	2	2	2	2	1	2	1	2	2	2	2	2	1	1	2	2	2	2	2	2	2	1	2	1	1	1	1
1	28	1	2	0	1	2	2	1	2	2	2	2	1	2	2	2	2	2	2	2	1	1	2	2	2	2	2	2	2	1	2	1	2	1	1
1	45	1	2	0	2	2	2	1	2	2	2	2	2	2	1	2	2	2	2	2	1	2	2	2	2	2	2	2	2	1	2	1	2	1	1
2	44	1	1	5	2	4	2	2	2	1	2	2	2	2	1	2	1	2	2	1	1	2	2	2	2	2	2	2	2	2	2	2	4	1	2
2	26	1	2	0	1	3	2	2	1	2	2	2	2	2	1	2	2	2	2	2	1	1	2	2	2	2	2	2	2	1	2	2	3	1	1
1	21	1	2	0	1	1	1	2	2	2	2	1	1	2	1	2	2	1	2	2	1	1	2	2	2	2	2	2	2	2	2	2	1	1	1
1	33	1	1	2	1	1	1	2	2	2	2	1	2	2	2	2	2	1	2	2	2	2	2	2	1	2	2	2	2	2	2	2	1	1	1
2	25	1	2	0	2	2	2	1	2	2	2	2	1	2	2	1	2	2	2	1	2	1	2	2	2	2	2	2	2	2	2	1	2	1	1
1	50	2	1	5	1	2	2	1	2	2	2	2	2	2	2	2	2	2	2	1	2	2	2	2	1	2	2	2	2	2	2	1	2	1	1
1	24	1	1	2	1	4	2	2	2	1	2	1	1	2	2	2	2	2	2	1	2	1	2	2	2	2	2	2	2	2	2	2	4	1	1
2	27	1	2	0	1	1	1	2	2	2	2	1	2	2	1	2	2	2	2	2	1	1	2	2	2	2	2	2	2	1	2	1	1	1	1
2	25	1	2	0	1	2	2	1	2	2	2	2	2	2	1	2	2	2	2	2	2	1	2	2	1	2	2	2	2	2	2	1	2	1	1
1	23	1	2	0	1	2	2	1	2	2	2	2	2	2	1	2	2	2	2	2	1	2	2	2	1	2	2	2	2	1	2	2	2	1	1
2	33	1	2	0	1	1	1	2	2	2	2	1	2	2	2	2	2	2	2	2	2	1	2	2	2	2	2	2	2	1	2	2	1	1	1
1	26	1	2	0	1	1	1	2	2	2	2	1	1	2	2	2	2	1	2	2	2	1	2	2	2	2	2	2	2	1	2	2	1	1	1
2	29	1	1	2	2	2	2	1	2	2	2	2	2	2	2	2	2	2	2	2	1	1	2	2	1	2	2	2	2	1	2	1	2	1	1
2	29	1	2	0	1	2	2	1	2	2	2	2	2	2	2	2	2	2	2	2	1	1	2	2	1	2	2	2	2	1	2	1	2	1	1
1	35	1	2	0	2	1	1	2	2	2	2	2	2	2	1	2	2	2	2	2	2	1	2	2	2	2	2	2	2	1	2	1	1	1	1
1	34	1	2	0	1	1	1	2	2	2	2	1	2	2	1	2	2	2	2	2	2	2	1	2	2	2	2	2	2	1	2	2	1	1	1
1	39	1	2	0	2	2	2	1	2	2	2	2	2	2	1	1	2	2	2	1	2	2	2	2	1	2	2	2	2	1	2	2	2	1	1
1	38	1	2	0	1	4	2	2	2	1	2	2	2	2	1	2	1	2	2	2	2	2	2	1	2	2	2	2	2	2	2	2	4	1	1
1	38	1	2	0	1	2	2	1	2	2	2	2	2	2	1	2	2	2	2	2	1	2	2	2	1	2	2	2	2	1	2	1	2	1	1
1	39	1	2	0	2	4	2	2	2	1	2	1	2	2	1	2	1	2	2	1	1	2	2	2	1	2	2	2	2	2	2	2	4	1	1
1	47	2	2	0	1	2	2	1	2	2	2	2	2	2	2	2	2	2	2	1	1	1	2	2	2	2	2	2	2	1	2	1	2	1	1
1	39	1	1	1	1	1	1	2	2	2	2	1	2	2	2	2	2	1	2	2	1	1	2	2	2	2	2	2	2	1	2	2	1	1	1
2	21	1	2	0	1	1	1	2	2	2	2	1	2	2	2	2	2	2	2	1	1	2	2	2	2	2	2	2	2	2	2	2	1	1	2
1	33	1	2	0	1	2	2	1	2	2	2	2	2	2	2	2	2	2	2	2	1	1	2	2	1	2	2	2	2	1	2	2	2	1	1
1	47	2	1	5	1	2	2	1	2	2	2	2	2	2	2	2	2	2	2	2	1	2	2	2	1	2	2	2	2	1	2	1	2	1	1
1	34	1	2	0	2	1	1	2	2	2	2	1	2	2	2	2	2	2	2	2	1	2	2	2	2	2	2	2	2	1	2	1	1	1	1
1	30	1	2	0	1	1	1	2	2	2	2	2	2	2	1	2	2	1	2	1	1	1	2	2	2	2	2	2	2	1	2	2	1	1	1
1	39	1	2	0	1	1	1	2	2	2	2	1	1	2	2	2	2	2	2	2	2	1	2	2	2	2	2	2	2	2	2	2	1	1	1
1	23	1	2	0	1	2	2	1	2	2	2	2	2	2	1	1	2	2	2	2	1	1	2	2	2	2	2	2	2	1	2	1	2	1	1
1	18	1	1	4	1	2	2	1	2	2	2	2	2	2	2	2	2	2	2	1	2	1	2	2	1	2	2	2	2	1	2	2	2	1	1
1	45	1	2	0	2	2	2	1	2	2	2	2	1	2	2	2	2	2	2	2	1	1	2	2	1	2	2	2	2	1	2	1	2	1	1
2	26	1	2	0	2	5	2	2	2	2	1	2	1	2	1	2	2	2	2	2	2	1	2	2	2	2	2	2	2	1	2	2	5	1	1
2	43	1	2	0	1	2	2	1	2	2	2	2	1	2	2	2	2	2	2	1	2	2	2	2	1	2	1	2	2	1	2	1	2	1	1
1	65	2	1	5	1	1	1	2	2	2	2	1	2	2	1	2	2	2	2	2	1	1	2	2	2	2	2	2	2	1	2	1	1	1	1
1	41	1	2	0	1	2	2	1	2	2	2	2	2	2	1	2	2	2	2	2	2	2	2	2	2	2	2	2	2	1	2	1	2	1	1
2	32	1	2	0	1	2	2	1	2	2	2	1	2	2	1	2	2	2	2	2	1	2	2	2	1	2	2	2	2	1	2	1	2	1	1
2	34	1	1	1	1	5	2	2	2	2	1	1	2	2	1	2	2	2	2	2	1	2	1	2	1	2	2	2	2	2	2	2	5	1	1
1	33	1	2	0	1	2	2	1	2	2	2	2	1	2	1	2	2	2	2	2	1	2	2	2	2	2	2	2	2	1	2	2	2	1	1
2	38	1	1	1	2	4	2	2	2	1	2	2	2	2	2	2	2	2	2	1	2	2	2	2	2	2	2	2	2	2	2	2	4	1	2
1	27	1	2	0	2	5	2	2	2	2	1	2	1	2	1	2	2	2	2	1	2	2	2	2	1	2	2	2	2	2	2	1	5	1	1
1	36	1	2	0	1	3	2	2	1	2	2	1	1	2	2	2	2	1	2	2	2	2	2	1	2	2	2	1	1	2	2	1	3	1	1
1	43	1	1	5	2	1	1	2	2	2	2	1	2	2	2	2	2	2	2	2	1	2	2	2	2	2	2	2	2	1	2	2	1	1	1
2	42	1	1	1	1	2	2	1	2	2	2	2	2	2	1	2	2	2	2	2	2	2	2	2	1	2	2	2	2	1	2	1	2	1	1
2	42	1	1	5	1	2	2	1	2	2	2	2	2	2	2	2	2	2	2	2	2	1	2	2	1	2	2	2	2	1	2	1	2	2	1
1	35	1	2	0	1	1	1	2	2	2	2	2	2	2	2	2	2	1	2	2	1	1	2	2	2	2	2	2	2	1	2	2	1	1	1
1	33	1	2	0	1	3	2	2	1	2	2	2	2	2	2	2	1	2	2	2	1	2	2	2	2	2	2	2	2	2	2	2	3	1	2
1	31	1	2	0	1	1	1	2	2	2	2	1	2	2	2	2	2	2	2	2	1	1	2	2	2	2	2	2	2	1	2	1	1	1	1
2	58	2	2	0	2	2	2	1	2	2	2	1	2	2	2	2	2	2	2	1	1	2	2	2	1	2	2	2	2	1	2	1	2	1	1
1	39	1	2	0	1	1	1	2	2	2	2	1	2	2	1	2	2	2	2	2	2	2	2	2	1	2	2	2	2	1	2	2	1	1	1
1	31	1	2	0	2	1	1	2	2	2	2	1	2	2	2	2	2	1	2	2	2	1	2	2	2	2	2	2	2	1	2	2	1	1	1
1	34	1	1	1	1	2	2	1	2	2	2	2	2	2	2	1	2	2	2	2	1	2	2	2	2	2	2	2	2	1	2	2	2	1	1
2	28	1	2	0	1	2	2	1	2	2	2	2	2	2	2	2	2	2	2	2	2	2	2	2	2	2	2	2	2	1	2	2	2	2	1
2	23	1	2	0	1	1	1	2	2	2	2	1	2	2	2	2	2	2	2	2	2	1	2	2	2	2	1	2	2	2	2	2	1	1	1
1	36	1	1	2	2	1	1	2	2	2	2	2	2	2	1	2	2	1	2	2	2	1	2	2	2	2	2	2	2	2	2	2	1	1	1
2	25	1	2	0	1	2	2	1	2	2	2	2	2	2	1	2	2	2	2	2	1	2	2	2	2	2	2	2	2	1	2	1	2	1	1
2	22	1	2	0	1	1	1	2	2	2	2	1	2	2	1	2	2	1	2	2	1	1	2	2	2	2	2	2	2	1	2	2	1	1	1
2	18	1	2	0	1	1	1	2	2	2	2	2	2	2	2	2	2	1	2	2	2	1	2	2	2	2	2	2	2	2	2	1	1	1	1
1	27	1	2	0	1	2	2	1	2	2	2	2	2	2	1	2	2	2	2	2	1	1	2	2	2	2	2	2	2	1	2	1	2	1	1
1	63	2	2	0	2	1	1	2	2	2	2	2	2	2	1	2	2	2	2	2	1	1	2	2	2	2	2	2	2	1	2	2	1	1	1
1	39	1	2	0	1	2	2	1	2	2	2	2	2	2	1	2	2	2	2	2	1	2	2	2	1	2	2	2	2	1	2	2	2	1	1
1	42	1	2	0	1	2	2	1	2	2	2	2	2	2	1	1	2	2	1	2	1	2	2	2	1	2	2	2	2	2	2	1	2	1	1
1	35	1	1	1	1	2	2	1	2	2	2	1	2	2	1	2	2	2	2	2	1	1	2	2	1	2	2	2	2	2	2	2	2	1	1
2	22	1	2	0	1	2	2	1	2	2	2	2	2	2	2	2	2	2	2	2	1	2	2	2	1	2	2	2	2	2	2	1	2	1	1
1	23	1	1	2	2	1	1	2	2	2	2	2	2	2	1	2	2	1	2	2	1	1	2	2	2	2	2	2	2	1	2	2	1	1	1
1	25	1	2	0	1	1	1	2	2	2	2	2	2	2	2	2	2	2	2	2	1	1	2	2	1	2	2	2	2	2	2	2	1	1	1
1	25	1	2	0	1	4	2	2	2	1	2	2	2	2	2	2	1	2	2	1	1	2	2	2	2	2	2	2	2	2	2	2	4	1	2
1	32	1	2	0	1	4	2	2	2	1	2	2	2	2	2	2	1	2	1	1	1	2	2	2	2	2	2	2	2	2	2	2	4	1	2
1	32	1	2	0	1	2	2	1	2	2	2	2	2	2	2	2	2	2	2	2	1	2	2	2	1	2	2	2	2	1	2	1	2	1	1
2	33	1	2	0	1	2	2	1	2	2	2	2	2	2	2	2	2	2	2	1	1	2	2	2	1	2	1	2	2	1	2	1	2	1	1
1	32	1	2	0	1	1	1	2	2	2	2	2	2	2	2	2	2	2	2	2	1	2	2	2	2	2	2	2	2	2	2	2	1	1	2
1	35	1	2	0	2	1	1	2	2	2	2	1	2	2	1	2	2	2	2	2	1	1	2	2	2	2	2	2	2	2	2	1	1	1	1
1	44	1	2	0	1	2	2	1	2	2	2	2	2	2	2	2	2	2	2	2	1	2	2	2	1	2	2	2	2	1	2	1	2	1	1
1	27	1	1	2	1	1	1	2	2	2	2	1	1	2	2	2	2	2	2	2	1	1	2	2	2	2	2	2	2	1	2	2	1	1	1
1	33	1	2	0	1	2	2	1	2	2	2	2	2	2	1	2	2	2	2	1	1	2	2	2	1	2	2	2	2	1	2	1	2	1	1
1	34	1	1	1	1	1	1	2	2	2	2	2	2	2	2	2	2	1	2	2	2	2	2	2	2	2	2	2	2	2	2	2	1	1	2
1	25	1	2	0	2	2	2	1	2	2	2	2	1	2	1	2	2	1	2	2	1	2	2	2	1	2	2	2	2	2	2	1	2	1	1
1	33	1	2	0	1	2	2	1	2	2	2	2	2	2	1	2	2	2	2	1	1	2	2	2	1	2	2	2	2	1	2	1	2	1	1
1	56	2	1	4	1	2	2	1	2	2	2	1	2	2	1	2	2	2	2	2	2	1	2	2	1	2	2	2	2	1	2	1	2	1	1
1	36	1	1	1	1	2	2	1	2	2	2	2	2	2	1	2	2	2	2	2	1	2	2	2	1	2	2	2	2	1	2	2	2	1	1
2	26	1	1	2	1	2	2	1	2	2	2	2	2	2	2	2	2	2	2	1	2	2	2	2	1	2	2	2	2	1	2	1	2	1	1
2	29	1	1	2	2	2	2	1	2	2	2	2	2	2	2	2	2	2	2	2	2	2	2	2	1	2	1	2	2	1	2	1	2	2	1
2	23	1	2	0	1	2	2	1	2	2	2	2	2	2	1	2	2	2	2	2	1	2	2	2	1	2	2	2	2	1	2	2	2	1	1
2	24	1	2	0	1	2	2	1	2	2	2	1	2	2	1	2	2	2	2	2	2	2	2	2	1	2	2	2	2	1	2	2	2	1	1
1	33	1	2	0	1	1	1	2	2	2	2	1	2	2	1	2	2	1	2	2	1	1	2	2	2	2	2	2	2	2	2	2	1	1	1
1	35	1	1	1	2	2	2	1	2	2	2	2	2	2	2	1	2	2	2	2	1	2	2	2	1	2	2	2	2	1	2	2	2	1	1
1	30	1	2	0	1	2	2	1	2	2	2	2	2	2	1	2	2	2	2	1	1	2	2	2	2	2	2	2	2	1	2	1	2	1	1
1	41	1	1	1	2	1	1	2	2	2	2	2	2	2	2	2	2	1	2	2	1	1	2	2	2	2	2	2	2	1	2	2	1	1	1
1	31	1	2	0	1	2	2	1	2	2	2	2	2	2	1	2	2	2	2	2	1	1	2	2	1	2	2	2	2	1	2	2	2	1	1
1	27	1	2	0	2	2	2	1	2	2	2	1	2	2	2	2	2	2	2	1	2	2	2	2	2	2	2	2	2	1	2	2	2	1	1
1	32	1	2	0	1	1	1	2	2	2	2	1	2	2	2	2	2	2	2	2	1	1	2	2	1	2	2	2	2	1	2	2	1	1	1
1	22	1	2	0	1	1	1	2	2	2	2	2	2	2	2	2	2	2	2	2	2	2	2	2	2	2	2	2	2	2	2	2	1	2	2
2	23	1	2	0	2	1	1	2	2	2	2	1	2	2	1	2	2	2	2	2	1	1	2	2	2	2	2	2	2	1	2	2	1	1	1
1	30	1	2	0	2	2	2	1	2	2	2	2	2	2	1	2	2	2	2	2	1	2	2	2	1	2	2	2	2	1	2	1	2	1	1
1	25	1	2	0	1	1	1	2	2	2	2	2	2	1	2	2	2	2	2	2	2	1	2	2	1	2	2	2	2	2	2	2	1	1	1
1	39	1	1	4	2	2	2	1	2	2	2	2	2	2	1	2	2	2	2	2	1	1	2	2	1	2	2	2	2	1	2	2	2	1	1
1	30	1	2	0	1	1	1	2	2	2	2	2	2	2	2	2	2	1	2	2	1	2	2	2	2	2	2	2	2	1	2	2	1	1	1
2	42	1	2	0	2	1	1	2	2	2	2	1	2	2	1	2	2	1	2	2	1	2	2	2	2	2	2	2	2	1	2	2	1	1	1
1	31	1	2	0	1	2	2	1	2	2	2	2	2	2	1	2	2	2	2	2	1	2	2	2	1	2	2	2	2	1	2	1	2	1	1
1	41	1	2	0	1	2	2	1	2	2	2	2	2	2	1	1	2	2	2	2	1	2	2	2	1	2	2	2	2	2	2	1	2	1	1
1	36	1	2	0	1	2	2	1	2	2	2	2	2	2	1	2	2	2	2	2	1	2	2	2	1	2	2	2	2	1	2	1	2	1	1
1	47	2	1	5	2	4	2	2	2	1	2	1	2	2	1	2	2	2	2	1	2	2	2	2	2	2	2	2	2	2	2	2	4	1	2
2	32	1	1	4	2	2	2	1	2	2	2	2	2	2	1	2	2	2	2	2	1	1	2	2	1	2	2	2	2	1	2	2	2	1	1
2	25	1	2	0	1	2	2	1	2	2	2	2	2	2	1	2	2	2	2	1	2	2	2	2	1	2	2	2	2	1	2	2	2	1	1
1	39	1	1	5	2	2	2	1	2	2	2	2	2	2	2	2	2	2	2	2	1	2	2	2	1	2	2	2	2	1	2	2	2	1	1
1	33	1	2	0	1	2	2	1	2	2	2	2	2	2	2	2	2	2	2	1	1	2	2	2	2	2	2	2	2	1	2	2	2	1	1
1	27	1	2	0	1	1	1	2	2	2	2	1	2	2	2	2	2	2	2	2	1	1	2	2	2	2	2	2	2	1	2	2	1	1	1
1	38	1	2	0	2	2	2	1	2	2	2	2	2	2	2	2	2	2	2	1	1	2	2	2	2	2	2	2	2	1	2	2	2	1	1
1	33	1	2	0	1	1	1	2	2	2	2	2	2	2	1	2	2	2	2	2	2	1	2	2	2	2	2	2	2	2	2	2	1	1	1
2	33	1	2	0	1	1	1	2	2	2	2	1	1	2	2	2	2	1	2	2	1	2	2	2	2	2	2	2	2	2	2	2	1	1	2
1	50	2	1	3	1	1	1	2	2	2	2	1	1	2	2	2	2	1	2	2	1	1	2	2	2	2	2	2	2	1	2	2	1	1	1
1	55	2	1	1	1	2	2	1	2	2	2	2	2	2	2	2	2	2	2	1	1	2	2	2	2	2	2	2	2	2	2	1	2	1	1
1	33	1	2	0	1	1	1	2	2	2	2	2	2	2	2	2	2	2	2	2	1	1	2	2	2	2	2	2	2	1	2	2	1	1	1
1	35	1	2	0	1	2	2	1	2	2	2	2	2	2	1	2	2	2	2	2	1	2	2	2	1	2	2	2	2	2	2	2	2	1	1
2	42	1	2	0	1	2	2	1	2	2	2	2	2	2	1	1	2	2	2	2	2	2	2	2	1	2	2	2	2	2	2	1	2	1	1
2	27	1	1	4	1	2	2	1	2	2	2	1	2	2	1	2	2	2	2	2	1	2	2	2	1	2	2	2	2	2	2	2	2	1	1
2	21	1	1	2	2	4	2	2	2	1	2	1	2	2	2	2	1	2	2	2	1	2	1	2	2	2	2	1	2	1	2	2	4	1	1
1	26	1	2	0	1	1	1	2	2	2	2	2	2	2	1	2	2	2	2	2	1	1	2	2	2	2	2	2	2	2	2	2	1	1	1
1	30	1	1	1	1	2	2	1	2	2	2	2	2	2	1	1	2	2	2	2	1	2	2	2	1	2	2	2	2	2	2	2	2	1	1
1	55	2	1	5	1	2	2	1	2	2	2	2	2	2	1	2	2	2	2	2	1	2	2	2	1	2	2	2	2	2	2	1	2	1	1
2	20	1	2	0	1	2	2	1	2	2	2	2	2	2	1	1	2	2	2	2	2	1	2	2	1	2	2	2	2	2	2	2	2	1	1
1	48	2	2	0	2	2	2	1	2	2	2	2	2	2	1	2	2	2	2	2	2	2	2	2	1	2	2	2	2	2	2	1	2	1	1
1	51	2	2	0	2	1	1	2	2	2	2	2	2	2	1	2	2	2	2	2	1	2	2	2	2	2	2	2	2	2	2	2	1	1	2
2	55	2	1	3	2	2	2	1	2	2	2	2	2	2	1	1	2	2	2	1	2	1	2	2	1	2	2	2	2	2	2	1	2	1	1
2	23	1	2	0	1	2	2	1	2	2	2	2	2	2	1	1	2	2	2	1	2	1	2	2	2	2	2	2	2	2	2	2	2	1	1
1	32	1	2	0	1	2	2	1	2	2	2	2	2	2	1	2	2	2	2	2	1	1	2	2	1	2	2	2	2	1	2	2	2	1	1
1	30	1	2	0	1	2	2	1	2	2	2	2	2	2	2	2	2	2	2	1	1	2	2	2	1	2	2	2	2	1	2	2	2	1	1
2	38	1	2	0	1	1	1	2	2	2	2	2	2	2	2	2	2	2	2	2	1	2	2	2	2	2	2	2	2	1	2	2	1	1	1
1	24	1	2	0	2	1	1	2	2	2	2	2	2	2	1	2	2	2	2	2	1	1	2	2	2	2	2	2	2	1	2	2	1	1	1
1	28	1	2	0	1	2	2	1	2	2	2	2	2	2	2	1	2	2	2	1	2	2	2	2	1	2	2	2	2	1	2	2	2	1	1
1	45	1	2	0	2	2	2	1	2	2	2	2	2	2	1	2	2	2	2	2	2	2	2	2	1	2	2	2	2	1	2	1	2	1	1
2	44	1	1	5	2	4	2	2	2	1	2	2	2	2	1	2	2	2	2	1	1	2	2	2	2	2	2	2	2	2	2	2	4	1	2
2	26	1	2	0	1	3	2	2	1	2	2	1	2	2	1	2	2	2	2	1	1	2	2	2	1	2	2	2	1	1	2	2	3	1	1
1	21	1	2	0	1	1	1	2	2	2	2	1	2	2	2	2	2	2	2	2	1	1	2	2	2	2	2	2	2	1	2	2	1	1	1
1	33	1	1	2	1	1	1	2	2	2	2	2	2	2	2	2	2	2	2	2	1	1	2	2	2	2	2	2	2	1	2	1	1	1	1
2	25	1	2	0	2	2	2	1	2	2	2	2	2	2	2	2	2	2	2	2	1	2	2	2	1	2	1	2	2	2	2	2	2	1	1
1	50	2	1	5	1	2	2	1	2	2	2	2	2	2	1	2	2	2	2	2	2	2	2	2	1	2	2	2	2	2	2	1	2	1	1
1	24	1	1	2	1	4	2	2	2	1	2	2	2	2	2	2	2	2	2	1	1	2	2	2	1	2	2	2	2	2	2	2	4	1	1
2	27	1	2	0	1	1	1	2	2	2	2	2	1	2	2	2	2	1	2	1	1	1	2	2	2	2	2	2	2	2	2	2	1	1	1
2	25	1	2	0	1	2	2	1	2	2	2	2	2	2	2	1	2	2	2	1	1	1	2	2	1	2	2	2	2	2	2	2	2	1	1
1	23	1	2	0	1	2	2	1	2	2	2	2	2	2	1	2	2	2	2	2	1	2	2	2	1	2	2	2	2	2	2	2	2	1	1
2	33	1	2	0	1	1	1	2	2	2	2	2	2	2	1	2	2	2	2	2	1	2	2	2	2	2	1	1	2	2	2	2	1	1	1
1	26	1	2	0	1	1	1	2	2	2	2	1	1	2	2	2	2	1	2	2	1	1	2	2	2	2	2	2	2	2	2	2	1	1	1
2	29	1	1	2	2	2	2	1	2	2	2	2	2	2	2	2	2	2	2	1	1	1	2	2	1	2	2	2	2	2	2	2	2	1	1
2	29	1	2	0	1	2	2	1	2	2	2	2	2	2	2	2	2	2	2	2	1	1	2	2	1	2	2	2	2	2	2	2	2	1	1
1	35	1	2	0	2	1	1	2	2	2	2	2	2	2	1	2	2	1	2	2	1	1	2	2	2	2	2	2	2	2	2	2	1	1	1
1	34	1	2	0	1	1	1	2	2	2	2	1	2	2	2	2	2	2	2	2	1	2	2	2	2	2	2	2	2	1	2	2	1	1	1
1	39	1	2	0	2	2	2	1	2	2	2	2	2	2	1	1	2	2	2	2	1	2	2	2	1	2	2	2	2	1	2	2	2	1	1
1	38	1	2	0	1	4	2	2	2	1	2	1	2	2	1	2	2	2	2	1	1	2	2	2	2	2	2	2	2	2	2	2	4	1	2
1	38	1	2	0	1	2	2	1	2	2	2	2	2	2	2	2	2	2	2	2	1	2	2	2	1	2	2	2	2	2	2	2	2	1	1
1	39	1	2	0	2	4	2	2	2	1	2	1	2	2	2	2	1	2	2	1	1	2	2	2	2	2	2	2	2	2	2	2	4	1	2
1	47	2	2	0	1	2	2	1	2	2	2	2	2	2	1	2	2	2	2	2	2	2	2	2	1	2	2	2	2	1	2	1	2	1	1
1	39	1	1	1	1	1	1	2	2	2	2	1	2	2	1	2	2	2	2	2	1	2	2	2	2	2	2	2	2	1	2	2	1	1	1
2	21	1	2	0	1	1	1	2	2	2	2	1	2	2	1	2	2	2	2	2	1	1	2	2	2	2	2	2	2	1	2	2	1	1	1
1	33	1	2	0	1	2	2	1	2	2	2	2	2	2	1	2	2	2	2	1	1	2	2	2	1	2	2	2	2	1	2	1	2	1	1
1	47	2	1	5	1	2	2	1	2	2	2	2	2	2	1	2	2	2	2	2	2	2	2	2	2	2	2	2	2	2	2	1	2	1	1
1	34	1	2	0	2	1	1	2	2	2	2	2	2	2	1	2	2	2	2	2	1	1	2	2	2	2	2	2	2	2	2	2	1	1	1
1	30	1	2	0	1	1	1	2	2	2	2	2	2	2	2	2	2	1	2	2	1	2	2	2	2	2	2	2	2	2	2	2	1	1	2
1	39	1	2	0	1	1	1	2	2	2	2	1	2	2	1	2	2	2	2	2	1	1	2	2	2	2	2	2	2	2	2	2	1	1	1
1	23	1	2	0	1	2	2	1	2	2	2	2	2	2	1	2	2	2	2	2	1	2	2	2	2	2	2	2	2	1	2	2	2	1	1
1	20	1	1	4	1	2	2	1	2	2	2	2	2	2	2	1	2	2	1	2	2	2	2	2	1	2	2	2	2	1	2	2	2	1	1
1	45	1	2	0	2	2	2	1	2	2	2	2	2	2	1	2	2	2	2	2	2	2	2	2	2	2	2	2	2	1	2	1	2	1	1
2	26	1	2	0	2	5	2	2	2	2	1	2	1	2	1	2	2	2	2	2	1	1	1	2	2	2	2	2	2	1	2	2	5	1	1
2	43	1	2	0	1	2	2	1	2	2	2	2	2	2	1	2	2	2	2	1	2	2	2	2	2	2	2	2	2	2	2	1	2	1	1
1	65	2	1	1	1	1	1	2	2	2	2	2	2	2	1	2	2	2	2	1	1	2	2	2	2	2	2	2	2	1	2	2	1	1	1
1	41	1	2	0	1	2	2	1	2	2	2	2	2	2	1	2	2	2	2	2	2	2	2	2	2	2	2	2	2	2	2	1	2	1	1
2	32	1	2	0	1	2	2	1	2	2	2	1	2	2	1	1	2	2	2	2	1	2	2	2	1	2	2	2	2	2	2	1	2	1	1
2	34	1	2	0	1	5	2	2	2	2	1	1	1	2	1	2	2	2	2	2	1	2	2	2	1	2	2	2	2	2	1	1	5	1	1
1	33	1	2	0	1	2	2	1	2	2	2	2	2	2	1	2	2	2	2	2	1	2	2	2	1	2	2	2	2	2	2	2	2	1	1
2	38	1	1	1	2	4	2	2	2	1	2	1	2	2	1	2	1	2	2	2	1	2	2	2	2	2	2	2	2	2	2	2	4	1	2
1	27	1	2	0	2	5	2	2	2	2	1	2	2	2	1	2	2	2	2	1	1	2	1	2	1	2	2	2	2	2	2	2	5	1	1
1	42	1	2	0	1	3	2	2	1	2	2	2	2	2	2	2	2	2	2	2	1	1	1	2	1	2	2	2	1	2	2	1	3	1	1
1	43	1	1	5	2	1	1	2	2	2	2	1	1	2	2	2	2	1	2	2	1	1	2	2	2	2	2	2	2	2	2	2	1	1	1
2	42	1	1	5	1	2	2	1	2	2	2	2	2	2	1	2	2	2	2	1	2	2	2	2	1	2	2	2	2	2	2	1	2	1	1
1	35	1	1	1	2	2	2	1	2	2	2	2	2	2	1	2	2	2	2	2	1	2	2	2	1	2	2	2	2	2	2	1	2	1	1
1	30	1	2	0	1	2	2	1	2	2	2	2	2	2	1	2	2	2	2	2	2	2	2	2	1	2	2	2	2	1	2	2	2	1	1
1	41	1	1	1	2	1	1	2	2	2	2	1	2	2	1	2	2	1	2	2	1	2	2	2	2	2	2	2	2	2	2	2	1	1	2
1	31	1	2	0	1	2	2	1	2	2	2	2	2	2	2	2	2	2	2	2	1	2	2	2	2	2	2	2	2	2	2	2	2	1	2
1	27	1	2	0	2	2	2	1	2	2	2	2	2	2	2	2	2	2	2	1	2	2	2	2	2	2	2	2	2	2	2	2	2	1	2
1	32	1	2	0	1	1	1	2	2	2	2	1	2	2	2	2	2	2	2	2	1	1	2	2	2	2	2	2	2	1	2	2	1	1	1
1	22	1	2	0	1	1	1	2	2	2	2	2	2	2	1	2	2	2	2	2	1	1	2	2	2	2	2	2	2	2	2	2	1	1	1
2	23	1	2	0	2	1	1	2	2	2	2	2	2	2	1	2	2	2	2	2	1	1	2	2	2	2	2	2	2	2	2	2	1	1	1
1	30	1	2	0	2	2	2	1	2	2	2	2	2	2	1	1	2	2	2	2	2	2	2	2	1	2	2	2	2	2	2	1	2	1	1
1	25	1	2	0	1	1	1	2	2	2	2	1	2	1	1	2	2	2	2	2	1	1	2	2	2	2	2	2	2	1	2	2	1	1	1
1	39	1	1	4	2	2	2	1	2	2	2	2	2	2	2	2	2	2	2	2	1	1	2	2	1	2	2	2	2	1	2	2	2	1	1
1	30	1	2	0	1	1	1	2	2	2	2	2	2	2	2	2	2	2	2	2	1	1	2	2	2	2	2	2	2	1	2	1	1	1	1
2	42	1	2	0	2	1	1	2	2	2	2	2	2	2	1	2	2	2	2	2	1	1	2	2	2	2	2	2	2	2	2	2	1	1	1
1	31	1	2	0	1	2	2	1	2	2	2	2	2	2	2	1	2	2	2	2	1	2	2	2	1	2	2	2	2	1	2	1	2	1	1
1	41	1	2	0	1	2	2	1	2	2	2	2	2	2	1	1	2	2	2	2	1	2	2	2	1	2	2	2	2	1	2	1	2	1	1
1	36	1	2	0	1	2	2	1	2	2	2	2	2	2	1	2	2	2	2	2	1	2	2	2	1	2	2	2	2	1	2	1	2	1	1
1	47	2	1	5	2	4	2	2	2	1	2	1	2	2	1	2	2	2	2	1	1	2	2	1	2	2	2	1	2	2	2	1	4	1	1
2	32	1	1	4	2	2	2	1	2	2	2	2	2	2	1	2	2	2	2	2	1	2	2	2	1	2	2	2	2	1	2	1	2	1	1
1	45	1	2	0	2	2	2	1	2	2	2	2	2	2	2	2	2	2	2	2	1	2	2	2	1	2	2	2	2	1	2	1	2	1	1
2	44	1	1	5	2	4	2	2	2	1	2	2	2	2	1	2	1	2	2	1	1	2	2	2	2	2	2	2	2	2	2	2	4	1	2
2	26	1	2	0	1	3	2	2	1	2	2	2	2	2	1	2	1	2	2	2	1	2	1	2	1	2	2	2	2	1	2	2	3	1	1
1	21	1	2	0	1	1	1	2	2	2	2	2	2	2	1	2	2	2	2	2	1	1	2	2	2	2	2	2	2	2	2	2	1	1	1
1	33	1	1	2	1	1	1	2	2	2	2	2	2	2	2	2	2	2	2	1	1	2	2	2	2	2	2	2	2	2	2	2	1	1	2
2	25	1	2	0	2	2	2	1	2	2	2	2	2	2	1	1	2	2	2	2	2	2	2	2	1	2	2	2	2	1	2	1	2	1	1
1	50	2	1	1	1	2	2	1	2	2	2	2	2	2	1	2	2	2	2	2	2	2	2	2	2	2	2	2	2	1	2	1	2	1	1
1	24	1	1	2	1	4	2	2	2	1	2	2	2	2	1	2	1	2	2	2	1	2	2	2	2	2	2	2	2	2	2	2	4	1	2
2	27	1	2	0	1	1	1	2	2	2	2	1	1	2	2	2	2	1	2	1	1	2	2	2	2	2	2	2	2	2	2	2	1	1	2
2	25	1	2	0	1	2	2	1	2	2	2	2	2	2	1	2	2	2	2	2	2	2	2	2	1	2	2	2	2	1	2	1	2	1	1
1	23	1	2	0	1	2	2	1	2	2	2	2	2	2	2	1	2	2	2	2	2	2	2	2	2	2	2	2	2	2	2	1	2	1	1
2	33	1	2	0	1	1	1	2	2	2	2	2	2	2	1	2	2	2	2	2	1	1	2	2	2	2	2	2	2	2	2	2	1	1	1
1	26	1	2	0	1	1	1	2	2	2	2	1	1	2	2	2	2	1	2	2	1	1	2	2	2	2	2	2	2	2	2	2	1	1	1
1	25	1	2	0	1	4	2	2	2	1	2	2	2	2	1	2	1	2	2	1	2	2	2	2	2	2	2	2	2	2	2	2	4	1	2
1	32	1	2	0	1	4	2	2	2	1	2	1	2	2	2	2	1	2	2	1	2	2	1	2	2	2	2	1	2	1	2	2	4	1	1
2	21	1	1	2	2	4	2	2	2	1	2	2	2	2	1	2	1	2	2	2	2	2	2	1	2	2	2	1	2	2	2	1	4	1	1
1	24	1	1	2	1	4	2	2	2	1	2	2	2	2	1	2	1	2	2	1	2	1	2	2	2	2	2	2	2	2	2	2	4	1	1
1	39	1	2	0	2	4	2	2	2	1	2	2	2	2	1	2	2	2	2	2	1	1	2	2	2	2	2	2	2	2	2	2	4	1	1
1	25	1	2	0	1	4	2	2	2	1	2	1	2	2	1	2	2	2	2	2	2	2	2	2	2	2	2	2	2	2	2	2	4	1	2
1	47	2	1	5	2	4	2	2	2	1	2	1	2	2	2	2	2	2	2	2	2	2	2	2	2	2	2	2	2	2	2	2	4	1	2
2	21	1	1	2	2	4	2	2	2	1	2	2	2	2	1	2	2	2	2	1	2	2	1	2	2	2	2	1	2	1	2	2	4	1	1
2	44	1	1	5	2	4	2	2	2	1	2	1	2	2	1	2	2	2	2	2	1	2	2	2	2	2	2	2	2	2	2	2	4	1	2
1	24	1	1	2	1	4	2	2	2	1	2	1	2	2	1	2	1	2	2	1	1	1	2	2	2	2	2	2	2	2	2	2	4	1	1
1	38	1	2	0	1	4	2	2	2	1	2	1	2	2	1	2	2	2	2	1	1	2	2	2	2	2	2	2	2	2	2	2	4	1	2
2	38	1	1	1	2	4	2	2	2	1	2	1	2	2	1	2	2	2	2	2	1	2	2	2	2	2	2	2	2	2	2	2	4	1	2
2	44	1	1	5	2	4	2	2	2	1	2	2	2	2	2	2	2	2	2	2	1	2	2	2	2	2	2	2	2	2	2	2	4	1	2
1	24	1	1	2	1	4	2	2	2	1	2	2	1	2	1	2	2	1	2	1	1	2	2	2	2	2	2	2	2	2	2	2	4	1	2
1	30	1	2	0	1	1	1	2	2	2	2	2	2	2	2	2	2	2	2	2	1	1	2	2	2	2	2	2	2	2	2	2	1	1	1
1	39	1	2	0	1	1	1	2	2	2	2	2	2	2	1	2	2	1	2	2	1	1	2	2	2	2	2	2	2	1	2	2	1	1	1
1	23	1	2	0	1	2	2	1	2	2	2	2	2	2	2	2	2	2	2	2	2	2	2	2	2	2	2	2	2	1	2	1	2	2	1
1	22	1	1	4	1	2	2	1	2	2	2	2	2	2	1	2	2	2	2	2	2	2	2	2	1	2	2	2	2	1	2	2	2	1	1
1	45	1	2	0	2	2	2	1	2	2	2	2	2	2	1	1	2	2	2	2	1	2	2	2	2	2	2	2	2	2	2	1	2	1	1
2	26	1	2	0	2	5	2	2	2	2	1	1	1	2	1	2	2	2	2	2	1	1	1	2	2	2	2	2	2	1	2	1	5	1	1
2	43	1	2	0	1	2	2	1	2	2	2	2	2	2	1	1	2	2	1	1	2	2	2	2	1	2	2	2	2	2	2	1	2	1	1
1	65	2	1	1	1	1	1	2	2	2	2	2	2	2	2	2	2	2	2	2	1	1	2	2	2	2	2	2	2	2	2	2	1	1	1
1	41	1	2	0	1	2	2	1	2	2	2	2	2	2	2	2	2	2	2	2	1	2	2	2	2	2	2	2	2	1	2	1	2	1	1
2	32	1	2	0	1	2	2	1	2	2	2	1	2	2	2	2	2	2	2	2	1	2	2	2	1	2	2	2	2	1	2	2	2	1	1
2	34	1	2	0	1	5	2	2	2	2	1	1	2	2	2	2	2	2	2	2	1	1	2	1	2	2	2	1	2	2	2	1	5	1	1
1	33	1	2	0	1	2	2	1	2	2	2	2	2	2	2	2	2	2	2	2	1	2	2	2	2	2	2	2	2	1	2	2	2	1	1
2	38	1	1	1	2	4	2	2	2	1	2	2	1	2	1	2	2	1	2	1	1	2	2	2	2	2	2	2	2	2	2	2	4	1	2
1	27	1	2	0	2	5	2	2	2	2	1	2	1	2	1	2	2	2	2	2	1	1	2	2	1	2	2	2	2	1	2	2	5	1	1
1	31	1	2	0	1	3	2	2	1	2	2	1	2	2	2	2	2	2	2	2	1	2	1	2	1	2	2	2	1	2	2	1	3	1	1
1	43	1	1	5	2	1	1	2	2	2	2	1	1	2	1	2	2	1	2	2	1	2	2	2	2	2	2	2	2	1	2	2	1	1	1
2	42	1	1	5	1	2	2	1	2	2	2	2	2	2	2	2	2	2	2	2	2	2	2	2	2	2	2	2	2	1	2	1	2	2	1
1	35	1	1	2	2	2	2	1	2	2	2	2	2	2	2	2	2	2	2	2	1	2	2	2	1	2	2	2	2	2	2	2	2	1	1
1	30	1	2	0	1	2	2	1	2	2	2	2	2	2	1	1	2	2	2	2	1	2	2	2	1	2	2	2	2	1	2	2	2	1	1
2	23	1	2	0	1	2	2	1	2	2	2	2	2	2	2	2	2	2	2	2	2	2	2	2	1	2	2	2	2	1	2	2	2	2	1
2	24	1	2	0	1	2	2	1	2	2	2	2	2	2	1	2	2	2	2	2	2	2	2	2	2	2	2	2	2	1	2	2	2	1	1
1	33	1	2	0	1	1	1	2	2	2	2	1	1	2	2	2	1	1	2	2	1	2	2	2	2	2	2	2	2	2	2	2	1	1	2
1	35	1	1	1	2	2	2	1	2	2	2	2	2	2	2	2	2	2	2	2	1	2	2	2	2	2	2	2	2	2	2	2	2	1	2
1	30	1	2	0	1	2	2	1	2	2	2	2	2	2	1	2	2	2	2	2	2	2	2	2	2	2	2	2	2	1	2	2	2	1	1
1	41	1	1	1	2	1	1	2	2	2	2	1	2	2	2	2	2	1	2	2	1	2	2	2	2	2	2	2	2	2	2	2	1	1	2
1	31	1	2	0	1	2	2	1	2	2	2	2	2	2	2	1	2	2	2	2	2	1	2	2	2	2	2	2	2	1	2	2	2	1	1
1	27	1	2	0	2	2	2	1	2	2	2	2	2	2	2	2	2	2	2	2	2	2	2	2	2	2	2	2	2	1	2	2	2	2	1
1	32	1	2	0	1	1	1	2	2	2	2	2	2	2	1	2	2	2	2	2	1	2	2	2	2	2	2	2	2	1	2	2	1	1	1
1	22	1	2	0	1	1	1	2	2	2	2	1	2	2	1	2	2	1	2	2	1	1	2	2	2	2	2	2	2	2	2	2	1	1	1
2	23	1	2	0	2	1	1	2	2	2	2	2	2	2	2	2	2	2	2	2	1	1	2	2	2	2	2	2	2	2	2	2	1	1	1
1	30	1	2	0	2	2	2	1	2	2	2	2	2	2	2	2	2	2	2	2	2	2	2	2	2	2	2	2	2	1	2	2	2	2	1
1	25	1	2	0	1	1	1	2	2	2	2	2	2	1	2	2	2	1	2	2	1	1	2	2	2	2	2	2	2	1	2	2	1	1	1
1	39	1	1	4	2	2	2	1	2	2	2	2	2	2	2	2	2	2	2	2	2	2	2	2	2	2	2	2	2	1	2	2	2	2	1
1	30	1	2	0	1	1	1	2	2	2	2	2	2	2	1	2	2	1	2	2	1	1	2	2	2	2	2	2	2	2	2	2	1	1	1
2	42	1	2	0	2	1	1	2	2	2	2	1	2	2	1	2	2	2	2	2	1	1	2	2	2	2	2	2	2	1	2	2	1	1	1
1	31	1	2	0	1	2	2	1	2	2	2	2	2	2	1	1	2	2	2	2	2	2	2	2	2	2	2	2	2	1	2	2	2	1	1
1	41	1	2	0	1	2	2	1	2	2	2	2	2	2	1	2	2	2	2	2	2	2	2	2	1	2	2	2	2	1	2	1	2	1	1
1	36	1	2	0	1	2	2	1	2	2	2	2	2	2	1	2	2	2	2	2	1	2	2	2	1	2	2	2	2	1	2	2	2	1	1
1	47	2	1	5	2	4	2	2	2	1	2	1	2	2	1	2	1	2	2	1	1	2	2	2	2	2	2	2	2	2	2	2	4	1	2
2	32	1	1	4	2	2	2	1	2	2	2	2	2	2	2	2	2	2	2	2	2	1	2	2	2	2	2	2	2	1	2	2	2	2	1
2	25	1	2	0	1	2	2	1	2	2	2	2	2	2	2	2	2	2	2	2	2	2	2	2	2	2	2	2	2	1	2	2	2	2	1
1	39	1	1	5	2	2	2	1	2	2	2	2	2	2	1	1	2	2	2	1	2	2	1	2	2	2	2	2	2	1	2	2	2	1	1
1	33	1	2	0	1	2	2	1	2	2	2	2	2	2	2	2	2	2	2	2	1	2	2	2	1	2	2	2	2	2	2	2	2	1	1
1	27	1	2	0	1	1	1	2	2	2	2	1	2	2	2	2	2	1	2	2	1	1	2	2	2	2	2	2	2	2	2	2	1	1	1
1	38	1	2	0	2	2	2	1	2	2	2	2	2	2	1	1	2	2	2	2	1	2	2	2	2	2	2	2	2	2	2	2	2	1	2
1	33	1	2	0	1	1	1	2	2	2	2	2	2	2	1	2	2	2	2	2	1	2	2	2	2	2	2	2	2	2	2	2	1	1	2
2	33	1	2	0	1	1	1	2	2	2	2	1	1	2	2	2	2	1	2	2	1	2	1	2	2	2	2	2	2	2	2	2	1	1	1
1	50	2	1	3	1	1	1	2	2	2	2	2	1	2	1	2	2	1	2	2	1	2	1	2	2	2	2	2	2	1	2	1	1	1	1
1	55	2	1	5	1	2	2	1	2	2	2	2	2	2	1	2	2	2	2	2	2	2	2	2	2	2	2	2	2	1	2	1	2	1	1
1	33	1	2	0	1	1	1	2	2	2	2	1	2	2	2	2	2	2	2	2	1	1	2	2	2	2	2	2	2	2	2	2	1	1	1
1	35	1	2	0	1	2	2	1	2	2	2	2	2	2	2	2	2	2	2	2	1	2	2	2	2	2	2	2	2	1	2	2	2	1	1
2	42	1	2	0	1	2	2	1	2	2	2	2	2	2	1	1	2	2	2	2	2	2	2	2	2	2	2	2	2	1	2	1	2	1	1
2	27	1	1	4	1	2	2	1	2	2	2	2	2	2	2	2	2	2	2	2	2	2	2	2	2	2	2	2	2	1	2	2	2	2	1
2	21	1	1	2	2	4	2	2	2	1	2	2	2	2	1	2	2	2	2	1	1	2	2	2	2	2	2	2	2	2	2	2	4	1	2
1	26	1	2	0	1	1	1	2	2	2	2	2	2	2	1	2	2	1	2	2	1	1	2	2	2	2	2	2	2	2	2	2	1	1	1
1	30	1	1	2	1	2	2	1	2	2	2	2	2	2	1	2	2	2	2	2	2	2	2	2	1	2	2	2	2	1	2	2	2	1	1
1	25	1	2	0	1	4	2	2	2	1	2	1	2	2	1	2	2	2	2	1	2	2	2	2	2	2	2	2	2	2	2	2	4	1	2
1	47	2	1	5	2	4	2	2	2	1	2	2	2	2	1	2	2	2	1	1	2	2	2	1	2	2	2	1	2	2	2	1	4	1	1
1	38	1	2	0	1	4	2	2	2	1	2	2	2	2	1	2	2	2	2	2	2	1	2	2	2	2	2	2	2	2	2	2	4	1	1
2	21	1	1	2	2	4	2	2	2	1	2	2	2	2	2	2	2	2	2	1	2	2	1	2	2	2	2	1	2	1	2	2	4	1	1
1	38	1	2	0	1	4	2	2	2	1	2	2	2	2	1	2	2	2	2	1	1	2	2	2	2	2	2	2	2	2	2	2	4	1	2
1	39	1	2	0	2	4	2	2	2	1	2	1	2	2	1	2	1	2	2	1	1	1	2	2	2	2	2	2	2	2	2	2	4	1	1
1	47	2	1	5	2	4	2	2	2	1	2	2	2	2	1	2	2	2	2	1	1	2	2	1	2	2	2	1	2	2	2	1	4	1	1
2	44	1	1	5	2	4	2	2	2	1	2	2	2	2	1	2	2	2	2	2	1	2	2	2	1	2	2	2	2	2	2	2	4	1	1
1	24	1	1	2	1	4	2	2	2	1	2	1	1	2	1	2	2	1	2	1	1	2	2	2	2	2	2	2	2	2	2	2	4	1	2
2	21	1	1	2	2	4	2	2	2	1	2	2	2	2	2	2	1	2	2	1	2	2	2	1	2	2	2	1	2	2	2	1	4	1	1
1	24	1	1	2	1	4	2	2	2	1	2	1	2	2	1	2	2	2	2	2	2	2	1	2	2	2	2	2	2	2	2	2	4	1	1
1	39	1	2	0	2	4	2	2	2	1	2	1	2	2	1	2	2	2	2	2	1	2	2	2	2	2	2	2	2	2	2	2	4	1	2
1	25	1	2	0	1	4	2	2	2	1	2	2	2	2	2	2	2	2	2	2	2	2	2	2	2	2	2	2	2	2	2	2	4	2	2
1	47	2	1	5	2	4	2	2	2	1	2	1	2	2	1	2	2	2	2	1	2	2	1	2	2	2	2	2	2	2	2	2	4	1	1
2	44	1	1	5	2	4	2	2	2	1	2	1	2	2	2	2	2	2	2	1	1	2	1	2	2	2	2	2	2	2	2	2	4	1	1
1	38	1	2	0	1	4	2	2	2	1	2	2	2	2	2	2	2	2	2	1	1	1	2	2	2	2	2	2	2	2	2	2	4	1	1
2	38	1	1	1	2	4	2	2	2	1	2	1	2	2	1	2	1	2	2	2	1	2	2	2	2	2	2	2	2	2	2	2	4	1	2
1	24	1	1	2	1	4	2	2	2	1	2	1	2	2	1	2	2	2	2	1	1	1	2	2	2	2	2	2	2	2	2	2	4	1	1
2	38	1	1	1	2	4	2	2	2	1	2	1	2	2	1	2	1	2	2	1	1	2	2	2	2	2	2	2	2	2	2	2	4	1	2
1	32	1	2	0	1	4	2	2	2	1	2	2	2	2	1	2	1	2	2	2	2	2	1	2	2	2	2	1	2	1	2	2	4	1	1
2	38	1	1	1	2	4	2	2	2	1	2	1	2	2	1	2	1	2	2	1	1	2	2	2	2	2	2	2	2	2	2	2	4	1	2
2	44	1	1	5	2	4	2	2	2	1	2	1	2	2	2	2	2	2	2	1	1	2	2	2	2	2	2	2	2	2	2	2	4	1	2
1	24	1	1	2	1	4	2	2	2	1	2	2	2	2	1	2	2	2	2	1	1	1	2	2	2	2	2	2	2	2	2	2	4	1	1
2	21	1	1	2	2	4	2	2	2	1	2	1	2	2	2	2	1	2	2	1	1	2	2	2	2	2	2	2	2	2	2	2	4	1	2
1	47	2	1	5	2	4	2	2	2	1	2	2	2	2	1	2	1	2	2	2	2	2	2	1	2	2	2	1	2	2	2	1	4	1	1
2	21	1	1	2	2	4	2	2	2	1	2	1	2	2	2	2	2	2	2	2	2	2	1	2	2	2	2	1	2	1	2	2	4	1	1
1	38	1	2	0	1	4	2	2	2	1	2	2	2	2	2	2	2	2	2	1	1	2	2	2	1	2	2	2	2	2	2	2	4	1	1
1	39	1	2	0	2	4	2	2	2	1	2	1	2	2	1	2	2	2	2	2	1	2	2	2	2	2	2	2	2	2	2	2	4	1	2
2	44	1	1	5	2	4	2	2	2	1	2	2	2	2	2	2	1	2	2	1	1	2	2	2	1	2	2	2	2	2	2	2	4	1	1
1	24	1	1	2	1	4	2	2	2	1	2	2	2	2	1	2	1	2	2	2	2	1	2	2	2	2	2	2	2	2	2	2	4	1	1
1	39	1	2	0	2	4	2	2	2	1	2	1	2	2	1	2	1	2	2	1	1	2	1	2	2	2	2	2	2	2	2	2	4	1	1
2	44	1	1	5	2	4	2	2	2	1	2	2	2	2	2	2	2	2	2	1	1	2	2	2	2	2	2	2	2	2	2	2	4	1	2
1	33	1	2	0	1	3	2	2	1	2	2	2	2	2	1	2	2	2	2	2	1	2	2	2	2	2	2	2	1	1	2	1	3	1	1
2	29	1	2	0	1	3	2	2	1	2	2	1	2	2	1	2	1	2	1	2	2	2	2	2	1	2	2	2	2	2	2	2	3	1	1
1	33	1	2	0	1	3	2	2	1	2	2	2	2	2	1	2	2	2	2	1	1	2	2	2	2	2	2	2	1	1	2	2	3	1	1
2	36	1	2	0	1	3	2	2	1	2	2	2	2	1	2	2	2	2	2	2	1	2	1	2	1	2	2	1	2	1	2	2	3	1	1
1	31	1	2	0	1	3	2	2	1	2	2	1	1	2	1	2	2	1	2	2	1	2	2	2	1	2	2	2	1	2	2	1	3	1	1
2	33	1	2	0	1	3	2	2	1	2	2	1	2	2	1	2	2	2	2	2	1	2	1	2	1	2	2	2	2	2	2	2	3	1	1
1	33	1	2	0	1	3	2	2	1	2	2	1	2	2	2	2	2	2	1	2	1	2	2	2	1	2	2	2	1	1	2	2	3	1	1
2	26	1	2	0	1	3	2	2	1	2	2	1	2	2	1	2	2	2	2	2	1	1	2	2	2	2	2	2	1	1	2	2	3	1	1
1	33	1	2	0	1	3	2	2	1	2	2	1	2	2	2	2	2	2	2	2	1	2	2	2	1	2	2	2	1	2	2	1	3	1	1
1	42	1	2	0	1	3	2	2	1	2	2	2	1	2	2	2	2	1	2	2	1	1	1	2	1	2	2	2	1	2	1	2	3	1	1
1	31	1	2	0	1	3	2	2	1	2	2	2	1	2	2	2	2	1	2	2	1	2	2	2	1	2	2	2	2	1	2	2	3	1	1
2	29	1	2	0	1	3	2	2	1	2	2	2	2	2	1	2	2	2	2	2	2	2	2	2	2	2	2	2	2	1	2	1	3	1	1
2	36	1	2	0	1	3	2	2	1	2	2	1	2	2	1	2	2	2	2	2	1	2	1	2	2	2	2	1	1	1	2	1	3	1	1
2	26	1	2	0	1	3	2	2	1	2	2	1	2	1	1	2	2	2	2	2	1	2	2	2	1	2	2	2	1	2	2	1	3	1	1
1	33	1	2	0	1	3	2	2	1	2	2	2	2	2	1	2	2	2	2	2	1	2	2	2	1	2	2	2	1	1	2	1	3	1	1
2	26	1	2	0	1	3	2	2	1	2	2	1	2	2	2	2	2	2	2	1	1	2	1	2	2	2	2	2	1	1	2	2	3	1	1
1	42	1	2	0	1	3	2	2	1	2	2	1	2	1	2	2	2	2	2	2	1	2	2	2	1	2	2	2	1	2	2	1	3	1	1
1	31	1	2	0	1	3	2	2	1	2	2	1	1	2	1	2	2	1	2	2	1	2	2	2	2	2	2	2	1	1	2	1	3	1	1
2	29	1	2	0	1	3	2	2	1	2	2	2	2	1	2	2	2	2	2	2	1	2	2	2	2	2	2	1	2	2	1	2	3	1	1
2	36	1	2	0	1	3	2	2	1	2	2	1	2	2	1	2	2	2	2	2	1	2	1	2	1	2	2	1	1	1	2	2	3	1	1
2	33	1	2	0	1	3	2	2	1	2	2	1	2	2	1	2	2	2	2	2	1	2	1	2	1	2	2	2	2	1	2	2	3	1	1
2	26	1	2	0	1	3	2	2	1	2	2	1	2	2	1	2	2	2	2	2	2	2	2	2	1	2	2	2	2	1	2	2	3	1	1
1	33	1	2	0	1	3	2	2	1	2	2	2	2	2	2	2	2	2	2	2	1	2	2	2	2	2	2	2	2	2	2	2	3	1	2
1	42	1	2	0	1	3	2	2	1	2	2	2	1	2	1	2	2	1	2	2	1	1	1	2	2	2	2	2	2	2	1	1	3	1	1
2	26	1	2	0	1	3	2	2	1	2	2	1	2	1	2	2	2	2	2	2	1	2	2	2	1	2	2	2	1	1	2	2	3	1	1
1	33	1	2	0	1	3	2	2	1	2	2	1	2	2	1	2	2	2	2	2	1	2	2	2	1	2	2	2	2	2	2	1	3	1	1
2	26	1	2	0	1	3	2	2	1	2	2	1	1	2	2	2	2	1	2	2	1	2	1	2	1	2	2	1	1	1	2	2	3	1	1
1	42	1	2	0	1	3	2	2	1	2	2	1	2	1	2	2	2	2	2	2	1	2	1	2	1	2	2	2	2	2	2	1	3	1	1
1	31	1	2	0	1	3	2	2	1	2	2	1	1	2	1	2	2	1	2	2	1	2	2	2	1	2	2	1	2	1	1	2	3	1	1
2	29	1	2	0	1	3	2	2	1	2	2	1	2	2	1	2	2	2	2	2	1	2	2	2	1	2	2	2	1	2	2	1	3	1	1
2	36	1	2	0	1	3	2	2	1	2	2	1	1	2	2	2	2	1	2	2	1	2	1	2	2	2	2	1	2	1	2	1	3	1	1
2	33	1	2	0	1	3	2	2	1	2	2	1	2	2	2	2	2	2	2	2	1	2	1	2	2	2	2	2	2	1	2	1	3	1	1
2	26	1	2	0	1	3	2	2	1	2	2	1	1	2	2	2	2	1	2	2	2	2	2	2	2	2	2	2	1	2	2	2	3	1	1
1	33	1	2	0	1	3	2	2	1	2	2	2	1	2	1	2	2	1	2	2	1	2	2	2	1	2	2	2	2	1	2	2	3	1	1
2	26	1	2	0	2	5	2	2	2	2	1	1	1	2	1	2	2	2	2	2	2	2	1	2	1	2	2	2	2	2	1	1	5	1	1
2	39	1	1	1	1	5	2	2	2	2	1	2	2	2	1	2	2	2	2	2	2	1	1	2	1	2	2	2	2	1	2	2	5	1	1
1	27	1	2	0	2	5	2	2	2	2	1	2	2	2	1	2	2	2	2	2	2	2	2	2	1	2	2	2	2	1	2	1	5	1	1
2	26	1	2	0	2	5	2	2	2	2	1	1	2	2	1	2	2	2	2	2	1	1	2	2	2	2	2	2	2	1	2	2	5	1	1
1	27	1	2	0	2	5	2	2	2	2	1	2	2	2	2	2	1	2	2	2	1	1	2	2	2	2	2	2	2	2	1	1	5	1	1
2	26	1	2	0	2	5	2	2	2	2	1	2	1	2	1	2	2	2	2	2	1	2	2	2	1	2	2	2	2	1	2	1	5	1	1
1	27	1	2	0	2	5	2	2	2	2	1	2	1	2	1	2	2	2	2	2	1	1	2	2	1	2	2	2	2	2	2	2	5	1	1
1	33	1	2	0	1	3	2	2	1	2	2	2	2	2	1	2	2	2	2	2	1	2	2	2	2	2	2	1	1	1	1	1	3	1	1
1	33	1	2	0	1	3	2	2	1	2	2	1	2	2	1	2	2	2	2	2	1	2	2	2	2	2	2	2	2	2	2	2	3	1	2
2	26	1	2	0	1	3	2	2	1	2	2	1	1	2	2	2	2	1	2	2	1	2	1	2	1	2	2	1	2	1	2	2	3	1	1
2	26	1	2	0	1	3	2	2	1	2	2	1	2	2	1	2	2	2	2	2	1	2	1	2	2	2	2	2	2	1	2	2	3	1	1
1	33	1	2	0	1	3	2	2	1	2	2	1	2	2	2	2	2	2	2	2	1	2	2	2	1	2	2	2	1	2	2	2	3	1	1
2	29	1	2	0	1	3	2	2	1	2	2	2	2	2	1	2	2	2	1	2	2	1	2	2	1	2	2	2	1	2	2	2	3	1	1
2	36	1	2	0	1	3	2	2	1	2	2	2	1	2	2	2	2	1	2	2	1	2	1	2	1	2	2	1	1	1	2	1	3	1	1
1	31	1	2	0	1	3	2	2	1	2	2	2	1	2	2	2	2	1	2	2	1	2	2	2	2	2	2	2	2	2	2	2	3	1	2
1	33	1	2	0	1	3	2	2	1	2	2	1	2	2	1	2	2	2	1	2	1	2	2	2	2	2	2	2	2	1	2	2	3	1	1
2	26	1	2	0	1	3	2	2	1	2	2	1	1	2	1	2	2	1	2	2	2	1	2	2	1	2	2	2	2	1	2	2	3	1	1
1	33	1	2	0	1	3	2	2	1	2	2	1	1	2	1	2	2	1	2	2	1	2	2	2	2	2	2	2	2	2	2	2	3	1	2
1	42	1	2	0	1	3	2	2	1	2	2	2	1	2	2	2	2	1	2	2	1	1	1	2	2	2	2	2	1	2	1	1	3	1	1
1	31	1	2	0	1	3	2	2	1	2	2	2	1	2	2	2	2	1	2	2	1	2	2	2	1	2	2	1	1	2	1	2	3	1	1
2	29	1	2	0	1	3	2	2	1	2	2	1	2	2	2	2	2	2	2	2	1	2	2	2	2	2	2	2	2	1	2	2	3	1	1
2	36	1	2	0	1	3	2	2	1	2	2	2	2	2	1	2	2	2	2	1	1	2	1	2	2	2	2	1	1	1	2	1	3	1	1
1	33	1	2	0	1	3	2	2	1	2	2	1	2	2	1	2	2	2	2	2	1	2	2	2	1	2	2	2	2	2	2	2	3	1	1
2	26	1	2	0	1	3	2	2	1	2	2	2	2	2	2	2	2	2	2	2	1	2	1	2	2	2	2	1	2	1	2	2	3	1	1
1	42	1	2	0	1	3	2	2	1	2	2	1	2	1	2	2	2	2	2	2	1	1	1	2	1	2	2	2	1	2	2	1	3	1	1
1	31	1	2	0	1	3	2	2	1	2	2	1	2	2	1	2	2	2	2	2	1	2	2	2	1	2	2	2	2	1	2	2	3	1	1
2	36	1	2	0	1	3	2	2	1	2	2	2	2	2	1	2	2	2	2	2	1	2	1	2	2	2	2	1	1	1	2	1	3	1	1
2	26	1	2	0	1	3	2	2	1	2	2	2	2	2	1	2	2	2	2	2	2	2	1	2	2	2	2	2	2	2	2	2	3	1	1
1	33	1	2	0	1	3	2	2	1	2	2	2	2	2	2	2	2	2	2	2	1	2	2	2	1	2	2	2	1	1	2	2	3	1	1
1	42	1	2	0	1	3	2	2	1	2	2	1	2	2	1	2	2	2	2	2	1	2	2	2	1	2	2	2	1	2	1	1	3	1	1
2	26	1	2	0	1	3	2	2	1	2	2	1	2	1	2	2	2	2	2	2	2	2	2	2	1	2	2	2	2	2	2	2	3	1	1
1	33	1	2	0	1	3	2	2	1	2	2	1	2	2	1	2	2	2	2	2	1	2	2	2	2	2	2	2	2	2	2	2	3	1	2
2	26	1	2	0	1	3	2	2	1	2	2	2	1	2	2	2	2	1	2	2	1	2	1	2	2	2	2	1	2	1	2	2	3	1	1
2	29	1	2	0	1	3	2	2	1	2	2	1	2	2	2	2	2	2	2	2	1	2	2	2	1	2	2	2	2	2	2	2	3	1	1
2	36	1	2	0	1	3	2	2	1	2	2	1	2	2	1	2	2	2	2	2	1	2	1	2	2	2	2	1	2	1	2	1	3	1	1
2	33	1	2	0	1	3	2	2	1	2	2	1	2	2	1	2	2	2	2	2	1	2	1	2	1	2	2	2	1	1	2	2	3	1	1
2	26	1	2	0	1	3	2	2	1	2	2	2	2	2	2	2	2	2	2	2	2	2	2	2	1	2	2	2	2	2	2	2	3	2	1
2	34	1	2	0	1	5	2	2	2	2	1	1	2	2	1	2	2	2	2	2	2	1	2	2	1	2	2	2	2	2	2	2	5	1	1
2	26	1	1	1	2	5	2	2	2	2	1	2	1	2	1	2	2	2	2	2	1	2	1	2	1	2	2	2	2	1	2	1	5	1	1
1	27	1	2	0	2	5	2	2	2	2	1	2	1	2	2	2	2	2	2	2	1	2	2	2	1	2	2	2	2	2	2	1	5	1	1
2	26	1	2	0	2	5	2	2	2	2	1	2	2	2	1	2	2	2	2	2	1	1	2	2	1	2	2	2	2	1	2	1	5	1	1
2	34	1	2	0	1	5	2	2	2	2	1	2	2	2	2	2	2	2	2	2	1	2	1	2	1	2	2	2	2	2	2	2	5	1	1
1	27	1	2	0	2	5	2	2	2	2	1	1	1	2	2	2	2	2	2	2	1	2	1	2	2	2	2	2	2	2	2	2	5	1	1
2	26	1	2	0	2	5	2	2	2	2	1	1	1	2	1	2	2	2	2	2	2	1	2	2	1	2	2	2	2	1	2	1	5	1	1
1	33	1	2	0	2	5	2	2	2	2	1	2	2	2	2	2	2	2	2	2	2	2	1	2	1	2	2	2	2	1	2	1	5	2	1
2	34	1	2	0	1	5	2	2	2	2	1	1	1	2	1	2	2	2	2	2	1	1	2	2	1	2	2	2	2	2	2	2	5	1	1
1	26	1	2	0	2	5	2	2	2	2	1	1	1	2	2	2	2	2	1	2	1	2	1	2	1	2	2	2	2	1	2	1	5	1	1
2	34	1	2	0	2	5	2	2	2	2	1	2	1	2	1	2	2	2	2	2	1	1	2	2	2	2	2	2	2	2	2	2	5	1	1
2	34	1	1	1	1	5	2	2	2	2	1	2	2	2	2	2	2	2	2	2	1	2	2	1	2	2	2	1	2	2	2	1	5	1	1
2	26	1	2	0	2	5	2	2	2	2	1	2	1	2	1	2	2	2	2	2	2	2	1	2	1	2	2	2	2	1	2	1	5	1	1
2	35	1	2	0	1	5	2	2	2	2	1	1	1	2	2	2	2	2	2	2	2	1	2	2	1	2	2	2	2	2	2	2	5	1	1
1	31	1	2	0	2	5	2	2	2	2	1	2	2	2	2	2	2	2	2	2	2	2	2	2	1	2	2	2	2	2	2	1	5	2	1
2	26	1	2	0	2	5	2	2	2	2	1	2	1	2	1	2	2	2	2	2	1	1	2	2	1	2	2	2	2	1	2	2	5	1	1
1	34	1	2	0	2	5	2	2	2	2	1	2	2	2	2	2	2	2	1	2	1	2	1	1	1	2	2	1	2	2	2	1	5	1	1
2	35	1	2	0	2	5	2	2	2	2	1	2	2	2	1	2	2	2	2	2	1	2	2	2	1	2	2	2	2	1	2	1	5	1	1
2	34	1	2	0	1	5	2	2	2	2	1	1	1	2	2	2	2	2	2	2	2	1	2	2	2	2	2	2	2	2	2	2	5	1	1
2	36	1	2	0	2	5	2	2	2	2	1	2	2	2	1	2	2	2	2	2	1	1	1	2	1	2	2	2	2	1	2	2	5	1	1
2	34	1	2	0	1	5	2	2	2	2	1	1	1	2	2	2	2	2	2	2	1	2	2	1	2	2	2	1	2	1	2	1	5	1	1
1	27	1	2	0	2	5	2	2	2	2	1	2	1	2	1	2	2	2	2	1	2	2	1	2	1	2	2	2	2	2	2	2	5	1	1
1	33	1	2	0	1	5	2	2	2	2	1	1	1	2	1	2	2	2	2	2	1	2	1	2	1	2	2	2	2	1	2	2	5	1	1
1	26	1	2	0	2	5	2	2	2	2	1	1	1	2	1	2	2	2	2	2	1	1	2	2	2	2	2	2	2	1	2	1	5	1	1
1	27	1	2	0	2	5	2	2	2	2	1	2	2	2	1	2	2	2	2	2	2	2	1	2	1	2	2	2	2	1	2	1	5	1	1
1	45	2	1	5	2	5	2	2	2	2	1	1	2	2	1	2	2	2	2	2	1	1	2	2	1	2	2	2	2	1	2	2	5	1	1
1	27	1	2	0	2	5	2	2	2	2	1	2	2	2	2	2	1	2	2	2	1	1	1	2	1	2	2	2	2	1	2	1	5	1	1
2	26	1	2	0	2	5	2	2	2	2	1	2	1	2	1	2	2	2	2	2	1	2	1	2	1	2	2	2	2	1	2	1	5	1	1
2	43	2	2	0	1	5	2	2	2	2	1	1	2	2	1	2	2	2	2	2	2	1	1	2	2	2	2	2	2	1	2	1	5	1	1
1	23	1	2	0	2	5	2	2	2	2	1	2	1	2	2	2	2	2	2	2	1	2	1	2	1	2	2	2	2	2	2	1	5	1	1
2	37	1	2	0	2	5	2	2	2	2	1	2	2	2	1	2	2	2	2	2	1	1	1	2	1	2	2	2	2	1	2	1	5	1	1
2	34	1	2	0	1	5	2	2	2	2	1	2	2	2	2	2	2	2	2	2	1	2	1	2	1	2	2	2	2	1	2	1	5	1	1
1	44	2	1	5	2	5	2	2	2	2	1	2	1	2	1	2	2	2	2	2	1	1	1	2	2	2	2	2	2	2	2	1	5	1	1
1	36	1	2	0	1	5	2	2	2	2	1	2	2	2	2	2	2	2	2	2	1	2	2	1	2	2	2	1	2	2	2	1	5	1	1
2	19	1	2	0	1	5	2	2	2	2	1	1	1	2	2	2	2	2	2	2	2	1	1	2	2	2	2	2	2	1	2	2	5	1	1
1	20	1	2	0	2	5	2	2	2	2	1	2	1	2	1	2	2	2	2	2	1	1	1	2	2	2	2	2	2	1	2	2	5	1	1
1	40	2	1	5	2	5	2	2	2	2	1	2	2	2	1	2	2	2	2	2	1	2	1	2	2	2	2	2	2	1	2	2	5	1	1
1	39	1	2	0	2	5	2	2	2	2	1	2	2	2	1	2	2	2	2	2	1	1	1	2	2	2	2	2	2	1	2	2	5	1	1
